# Supplementary material for: Analysing GCN4 translational control in yeast by stochastic chemical kinetics modelling and simulation
Source: BMC Syst Biol. 2011 Aug 18;5:131. doi: 10.1186/1752-0509-5-131 (PMC3201031; doi:10.1186/1752-0509-5-131)
Supplement: Additional file 4 — isres.m. This is a MATLAB implementation of the evolutionary algorithm that is employed to parameterise Model 1 and Model 2. [file 1752-0509-5-131-S4.M]

% Copyright (C) 2008-2011 Tao You (e-mail: youtao80@gmail.com)
%
% This MATLAB programme contains Model 1 in the following publication
% Tao You, Ian Stansfield, M. Carmen Romano, Alistair J P Brown and George
% M Coghill(2011) Analysing GCN4 Translational Control in Yeast by
% Stochastic Chemical Kinetics Modelling and Simulation.
% 
% This programme was developed by Tao You, based on MATLAB R2007a. This
% programme is free software. The author of the programme (Tao You) retains
% ownership of the copyright. However, you can freely download, reuse,
% reprint, modify, distribute, and/or copy this programme, so long as the
% original author and source are cited. This software is distributed in
% the hope that it might be helpful to demonstrate the implementation of
% Model 1 in the paper, and may be useful for researchers to reproduce the
% in silico experiment as described in the paper, and might help people
% develop their own programmes. It comes with no guarantee that the
% programme could work in a different version of MATLAB. In addition, the
% authoris not liable for any possible damage caused to the computer and
% so on by running this programme.

function Model_1(a_s_values, a_TC_values, a_X_values, n_1, n_2)

% This programme computes P2+P3 and (P2+P3)/P1 in Model 1. P1 is given by
% Equation 17 in the main text. P2 is given by Equation 18 in the main
% text. P3 is given by Equation 19 in the main text. (P2+P3)/P1 = (1 -
% Equation 22) in the main text.
% 
% To run this programme, user has to supply the following parameter values 
% measured in nt/sec in this particular order:
% 1. scanning rate (a_s)
% 2. TC binding rate (a_TC)
% 3. Factor X binding rate (a_X)
% 4. distance between uORF1 and uORF4 (n_1)
% 5. distance between uORF4 and GCN4 (n_2)
% In MATLAB command line, for nominal values of repressing conditions
% corresponding to Figure 3, run
% >> Model_1(30, 1.37, 0.217, 200, 150)
% For nominal values of derepressing conditions corresponding to Figure 3,
% run
% >> Model_1(30, 0.170, 1.63, 200, 150)
% This programme also computes multiple simulation results if furnished
% with initial conditions in matrix form, with each row defining a
% particular condition. For example, the user defines:
% >> a_s_values = [30; 30];
% >> a_TC_values = [1.29; 0.214];
% >> a_X_values = [0.168; 1.44];
% >> n_1 = [200; 200];
% >> n_2 = [150; 150];
% >> Model_1(a_s_values, a_TC_values, a_X_values, n_1, n_2) 
% This computes the two respective conditions.

disp('**********************');
disp('* Model 1 simulation *');
disp('**********************');

reinitiation_rate_ratio_simluation(a_s_values, a_TC_values, a_X_values, ...
    n_1, n_2);

    function [P_uORF1_uORF4_GCN4_values,GCN4_reinitiation_rate_ratio_values] = ...
            reinitiation_rate_ratio_simluation...
            (a_s_inputs, a_TC_inputs, a_X_inputs, distance_1, distance_2)
        a_s = a_s_inputs;
        a_TC = a_TC_inputs;
        a_X = a_X_inputs;
        % Estimate the reinitiation rate ratios between constructs
        % containing uORF1 and GCN4, and ones with uORF1, uORF4 and
        % GCN4
        P_uORF1_uORF4_GCN4_values = zeros(size(a_s));
        GCN4_reinitiation_rate_ratio_values = zeros(size(a_s));
        for j = 1:size(a_s,1)
            for k = 1:size(a_s,2)
                P_uORF1_uORF4_GCN4_values(j,k) = ...
                    GCN4_reinitiation_probability(a_s(j,k), a_TC(j,k),...
                    a_X(j,k), distance_1(j,k), distance_2(j,k));
                GCN4_reinitiation_rate_ratio_values(j,k) = ...
                    GCN4_reinitiation_rate_ratio(a_s(j,k), a_TC(j,k),...
                    a_X(j,k), distance_1(j,k), distance_2(j,k));
                disp(strcat('a_s = ',num2str(a_s(j,k)),...
                    ',  a_TC = ',num2str(a_TC(j,k)),...
                    ',  a_X = ',num2str(a_X(j,k)),...
                    ',  n1 = ',num2str(distance_1(j,k)),...
                    ',	n2 = ',num2str(distance_2(j,k))));
                disp(strcat('P2+P3 = ',num2str(P_uORF1_uORF4_GCN4_values(j,k))));
                disp(strcat('(P2+P3)/P1 = ',num2str(GCN4_reinitiation_rate_ratio_values(j,k))));
            end
        end
    end

    % (P2+P3)/P1 = (1 - Equation 22) in the main text.
    function GCN4_reinitiation_rate_ratio = GCN4_reinitiation_rate_ratio(a_s, a_TC, a_X, n1, n2)
        % Probability of GCN4 reinitiation for construct containing only
        % uORF1 and GCN4 - P1 given by Equation 17 in the main text
        P_uORF1_GCN4 = TC_X_binding_probability(a_s, a_TC, a_X, (n1+n2));
        % Probability of GCN4 reinitiation for construct containing uORF1,
        % uORF4 and GCN4 = P2+P3
        % P2 is given by Equation 18 in the main text.
        % P3 is given by Equation 19 in the main text.
        P_uORF1_uORF4_GCN4 = GCN4_reinitiation_probability(a_s, a_TC, a_X, n1, n2);
        GCN4_reinitiation_rate_ratio = P_uORF1_uORF4_GCN4/P_uORF1_GCN4;
    end

    % GCN4 reinitiation probability is given by P2+P3.
    % P2 is given by Equation 18 in the main text.
    % P3 is given by Equation 19 in the main text.
    function GCN4_reinitiation_probability = GCN4_reinitiation_probability(a_s, a_TC, a_X, n1, n2)
        % P2 given by Equation 18 in the main text
        P2 = case_one_probability(a_s, a_TC, a_X, n1, n2);
        P_2 = scanning_only_probability(a_s, a_TC, a_X, n1);
        P_3 = TC_X_binding_probability(a_s, a_TC, a_X, n2);
        % P3 given by Equation 19 in the main text is calculated by P_2*P_3
        P3 = P_2*P_3;
        GCN4_reinitiation_probability = P2 + P3;
    end

    % P2 given by Equation 18 in the main text.
    function case_one_probability = case_one_probability(a_s, a_TC, a_X, n1, n2)
        P = zeros(n1+1,1);
        for i = 0:1:n1
            % Probability of scanning i times without binding and factor
            P_i_values = power((a_s/(a_s+a_TC+a_X)),i);
            % Probability of binding Factor X as the first factor
            P_X_first = a_X/(a_s+a_TC+a_X);
            % Probability of reaching uORF4 without binding TC
            P_reaching_uORF4 = power(a_s/(a_s+a_TC),n1-i);
            % Probability of binding TC as the second factor before
            % reaching GCN4
            P_TC_second = 1 - power(a_s/(a_s+a_TC),n2);
            % Probability of binding Factor X before reaching uORF4 and
            % binding TC before reaching GCN4
            P(i+1) = P_i_values*P_X_first*P_reaching_uORF4*P_TC_second;
        end
        case_one_probability = sum(P);
    end

    % P1 given by Equation 17 in the main text.
    function TC_X_binding_probability = TC_X_binding_probability(a_s, a_TC, a_X, n)
        P = zeros(n+1,1);
        for i = 0:1:n
            % Probability to scan i times without binding TC or Factor X
            P_i_values = power((a_s/(a_s+a_TC+a_X)),i);
            % Probability to bind TC as the first factor
            P_TC_first = a_TC/(a_s+a_TC+a_X);
            % Probability to bind Factor X as the second factor given
            % TC is already bound at scanning step i
            P_X_second = 1 - power(a_s/(a_s+a_X),n-i);
            % Probability to bind Factor X as the first factor
            P_X_first = a_X/(a_s+a_TC+a_X);
            % Probability to bind TC as the second factor given Factor
            % X is already bound at scanning step i
            P_TC_second = 1 - power(a_s/(a_s+a_TC),n-i);
            % Probability for binding both factors and the binding of
            % the first factor (be it TC or Factor X) happens after
            % scanning i steps
            P(i+1) = P_i_values*(P_TC_first*P_X_second+P_X_first*P_TC_second);
        end
        TC_X_binding_probability = sum(P);
    end

    function scanning_only_probability = scanning_only_probability(a_s, a_TC, a_X, n)
        scanning_only_probability = power(a_s/(a_s+a_TC+a_X),n);
    end
end
