# Supplementary material for: Analysing GCN4 translational control in yeast by stochastic chemical kinetics modelling and simulation
Source: BMC Syst Biol. 2011 Aug 18;5:131. doi: 10.1186/1752-0509-5-131 (PMC3201031; doi:10.1186/1752-0509-5-131)
Supplement: Additional file 5 — srsort.c. This C programme provides a stochastically ranking procedure for the evolutionary algorithm implemented by Additional file 4. [file 1752-0509-5-131-S5.M]

% Copyright (C) 2008-2011 Tao You (e-mail: youtao80@gmail.com)
%
% This MATLAB programme contains Model 2 in the following publication
% Tao You, Ian Stansfield, M. Carmen Romano, Alistair J P Brown and George
% M Coghill(2011) Analysing GCN4 Translational Control in Yeast by
% Stochastic Chemical Kinetics Modelling and Simulation.
% 
% This programme was developed by Tao You, based on MATLAB R2007a. This
% programme is free software. The author of the programme (Tao You) retains
% ownership of the copyright. However, you can freely download, reuse,
% reprint, modify, distribute, and/or copy this programme, so long as the
% original author and source are cited. This software is distributed in
% the hope that it might be helpful to demonstrate the implementation of
% Model 3 in the paper, and may be useful for researchers to reproduce the
% in silico experiment as described in the paper, and might help people
% develop their own programmes. It comes with no guarantee that the
% programme could work in a different version of MATLAB. In addition, the
% authoris not liable for any possible damage caused to the computer and
% so on by running this programme.

function Model_2(a_TC_values)

% This programme uses Model 2 to predict probabilities of ribosomal
% reinitation at uORF4 under both repressing and derepressing conditions.
% It plots these probabilities against intercistronic distances, similar to
% Figure 3 A in the main text. Experimental data from the following
% publication are plotted in the same diagrams.
% 
% Grant CM, Miller PF, Hinnebusch AG (1994)
% Requirements for intercistronic distance and level of eukaryotic
% initiation factor 2 activity in reinitiation on GCN4 mRNA vary with the
% downstream cistron. Mol Cell Biol 14(4):2616-2628.
%
% To run "Model_2.m", you need to supply the TC binding rates and Factor X
% binding rates under both repressing and derepressing conditions.
% a_TC_values is a 1-by-2 vector: 
% [repressing TC binding rate; derepressing TC binding rate;].
% For example, at nominal values, run the following command in the command
% line:
% >> a_TC_values = [1.271	0.19712];
% >> Model_2(a_TC_values);

disp('**********************');
disp('* Model 2 simulation *');
disp('**********************');


% Experimental data from the following publication
% Grant CM, Miller PF, Hinnebusch AG (1994)
% Requirements for intercistronic distance and level of eukaryotic
% initiation factor 2 activity in reinitiation on GCN4 mRNA vary with the
% downstream cistron. Mol Cell Biol 14(4):2616-2628.
% n1 in the main text: intercistronic distance between uORF1 and uORF4
distance_uORF1_uORF4 = [32 200 230 273 346; 32 200 230 273 346];
% GCN4-lacZ activity for a construct with uORF1, uORF4 and GCN4
uORF1_uORF4 = [39 16 30 27 28; 140 190 190 89 67];
% GCN4-lacZ activity for a construct with only uORF1 and GCN4
uORF1_only = [160 570 690 600 720; 180 680 700 750 770];
% The percentage of ribosomes that reinitiated at uORF4. It is given by
% Equation 7 in the main text.
uORF4_reinitiation_probability = (uORF1_only - uORF1_uORF4)./uORF1_only;

uORF4_EucDist = reinitiation_simulation(a_TC_values);
disp(strcat('uORF4_EucDist = ',num2str(uORF4_EucDist),'    a_TC = ',num2str(a_TC_values)));

    function uORF4_EucDist = reinitiation_simulation(values_of_a_TC)
        % global scanning_movement;
        a_s_value = 30.*[ones(1,5); ones(1,5)];
        a_TC_value = [values_of_a_TC(1).*ones(1,5); values_of_a_TC(2).*ones(1,5)];
        % Estimated probability of reinitiation
        uORF4_reinitiation_estimation = ...
            ones(size(distance_uORF1_uORF4)) - power((a_s_value./(a_s_value+a_TC_value)),distance_uORF1_uORF4);
        % Residuals of the probability of reinitation (experimental observations vs. simulations)
        uORF4_error = uORF4_reinitiation_estimation - uORF4_reinitiation_probability;
        uORF4_EucDist = sqrt(sum(uORF4_error(1,:).^2)+sum(uORF4_error(2,:).^2));
        disp('a_s = 30 nt/sec');
        disp('uORF4_reinitiation_estimation = ');
        disp(uORF4_reinitiation_estimation);
        disp('uORF4_reinitiation_probability = ');
        disp(uORF4_reinitiation_probability);
        disp('uORF4_error = ');
        disp(uORF4_error);
        disp('uORF4_EucDist = ');
        disp(uORF4_EucDist);

        % Black and white plot
        plot(distance_uORF1_uORF4(1,:), uORF4_reinitiation_probability(1,:),...
            'ks','LineWidth',2,'MarkerEdgeColor','k','MarkerFaceColor','k');
        hold on;
        plot(distance_uORF1_uORF4(1,:), uORF4_reinitiation_probability(2,:),...
            'ks','LineWidth',2,'MarkerEdgeColor','k','MarkerFaceColor','white');
        hold on;
        plot(distance_uORF1_uORF4(1,:), uORF4_reinitiation_estimation(1,:),...
            'k^', 'LineWidth',2,'MarkerEdgeColor','k','MarkerFaceColor','k');
        hold on;
        plot(distance_uORF1_uORF4(1,:), uORF4_reinitiation_estimation(2,:),...
            'k^', 'LineWidth',2,'MarkerEdgeColor','black','MarkerFaceColor','white','LineWidth',2);
        hold on;
        legend('R experimental result','DR experimental result',...
            'R model prediction','DR model prediction','Location','SouthEast');
        % plot the markers on top of the experimental data
        plot(distance_uORF1_uORF4(1,:), uORF4_reinitiation_probability(1,:),...
            '--ks','LineWidth',2,'MarkerEdgeColor','k','MarkerFaceColor','k');
        hold on;
        plot(distance_uORF1_uORF4(1,:), uORF4_reinitiation_probability(2,:),...
            '--ks','LineWidth',2,...
            'MarkerEdgeColor','k',...
            'MarkerFaceColor','white');
        hold on;
        sL = 1:346;
        EPR = ones(size(sL)) - power((a_s_value(1,1)./(a_s_value(1,1)+a_TC_value(1,1))),sL);
        plot(sL, EPR, 'black', 'LineWidth', 2);
        hold on;
        EPR = ones(size(sL)) - power((a_s_value(2,1)./(a_s_value(2,1)+a_TC_value(2,1))),sL);
        plot(sL, EPR, 'black', 'LineWidth', 2);
        hold on;
        % Plot the markers on top of the predicted curves
        plot(distance_uORF1_uORF4(1,:), uORF4_reinitiation_estimation(1,:),...
            'k^','LineWidth',2,'MarkerEdgeColor','k','MarkerFaceColor','k');
        hold on;
        plot(distance_uORF1_uORF4(1,:), uORF4_reinitiation_estimation(2,:),...
            'k^','LineWidth',2,'MarkerEdgeColor','k','MarkerFaceColor','white');
        xlabel('distance from uORF1 (nt)');
        ylabel('reinitiation at uORF4 (X100%)');
        title('uORF1-uORF4-GCN4');
    end
end
