# Supplementary material for: Analysing GCN4 translational control in yeast by stochastic chemical kinetics modelling and simulation
Source: BMC Syst Biol. 2011 Aug 18;5:131. doi: 10.1186/1752-0509-5-131 (PMC3201031; doi:10.1186/1752-0509-5-131)
Supplement: Additional file 6 — Model_1.m. This is a MATLAB implementation of Model 1. [file 1752-0509-5-131-S6.TXT]

23.5
43.2
55.2
31.2
4.68
46.8
11.5
32.7
26.7
54.6
32.7
28.7
46.8
23.5
49.5
43.8
21.8
46.8
57.6
46.5
49.5
67.2
20.1
21.8
33.6
46.8
55.2
28.7
9.39
67.2
54.6
43.2
52.2
67.2
52.2
35.1
20.1
46.8
23.5
57.9
81
42.3
57.6
60.9
26.7
46.5
20.1
43.8
39
45.3
52.2
55.2
9.39
46.5
46.8
60.9
39
20.1
4.68
46.5
33.6
9.39
4.68
46.8
2.87
46.5
26.7
46.5
26.7
54.6
2.87
46.8
42.3
4.68
23.5
52.2
23.5
9.39
46.5
35.1
45.3
33.6
57.9
57.6
46.8
60.9
46.8
9.39
27
46.5
75.9
54.6
9.39
8.61
55.2
67.2
43.8
26.7
4.68
21.8
18.8
52.2
46.5
21.8
52.2
46.8
23.5
26.7
9.39
31.2
55.2
46.8
27
55.2
75.9
46.8
67.2
20.1
55.2
35.1
18.8
43.2
57.6
26.7
75.9
28.7
75.9
60.9
46.8
57.9
33.6
52.2
75.9
46.5
57.9
21.8
57.6
54.6
46.5
45.3
23.5
60.9
55.2
43.2
52.2
55.2
55.2
57.9
67.2
27
9.39
46.8
43.2
28.7
27
55.2
37.2
4.68
18.8
52.2
21.8
43.8
32.7
6.03
52.2
9.39
57.9
27
55.2
46.5
54.6
20.1
27
52.2
42.3
18.8
51.6
45.3
57.9
45.3
20.1
46.8
28.7
21.8
37.2
57.9
45.3
45.3
21.8
25.3
25.3
57.9
14.1
45.3
46.5
75.9
55.2
4.68
51.6
27
46.5
25.3
27
49.5
57.9
57.9
54.6
51
46.8
8.1
20.1
4.68
12.6
4.68
60.9
46.8
2.87
67.2
46.8
60.9
8.61
6.03
55.2
43.2
11.5
46.5
9.39
54.6
54.6
27
20.1
12.6
54.6
51.6
46.8
52.2
55.2
35.1
35.1
5.16
12.6
67.2
12.6
23.5
51.6
45.3
57.6
42.3
51.6
23.5
20.1
42.3
2.87
55.2
75.9
45.3
57.9
55.2
55.2
57.6
2.87
4.68
20.1
28.7
31.2
41.4
57.6
55.2
28.7
9.39
57.9
35.1
51.6
32.7
45.3
20.1
32.7
57.9
81
55.2
8.1
