# Supplementary material for: Analysing GCN4 translational control in yeast by stochastic chemical kinetics modelling and simulation
Source: BMC Syst Biol. 2011 Aug 18;5:131. doi: 10.1186/1752-0509-5-131 (PMC3201031; doi:10.1186/1752-0509-5-131)
Supplement: Additional file 7 — Model_2.m. This is a MATLAB implementation of Model 2. [file 1752-0509-5-131-S7.M]

% Copyright (C) 2008-2011 Tao You (e-mail: youtao80@gmail.com)
%
% This MATLAB programme contains Model 3 in the following publication
% Tao You, Ian Stansfield, M. Carmen Romano, Alistair J P Brown and George
% M Coghill(2011) Analysing GCN4 Translational Control in Yeast by
% Stochastic Chemical Kinetics Modelling and Simulation.
% 
% This programme was developed by Tao You, based on MATLAB R2007a. This
% programme is free software. The author of the programme (Tao You) retains
% ownership of the copyright. However, you can freely download, reuse,
% reprint, modify, distribute, and/or copy this programme, so long as the
% original author and source are cited. This software is distributed in
% the hope that it might be helpful to demonstrate the implementation of
% Model 3 in the paper, and may be useful for researchers to reproduce the
% in silico experiment as described in the paper, and might help people
% develop their own programmes. It comes with no guarantee that the
% programme could work in a different version of MATLAB. In addition, the
% authoris not liable for any possible damage caused to the computer and
% so on by running this programme.

function GCN4_translation(reaction_rate_values, simulation_time)

% This programme reads the translation elongation rate of each codon in 
% GCN4 ORF listed in the text file "GCN4_codon_rate.txt". Please place this
% text file under the same folder as this programme. 
%
% To run this programme, please find the folder in which both the programme
% and the "GCN4_codon_rate.txt" in MATLAB. In the command line, type in 
% >> GCN4_translation(reaction_rate_values, simulation_time) 
% reaction_rate_values should be a six column vector, supplying the
% following rates (nt/sec) in this particular order.
% 1. 5'-ribosomal loading rate
% 2. rebinding TC 
% 3. scanning 
% 4. subunit joining 
% 5. termination with ribosome dissocation 
% 6. termination with ribosome remaining associated with mRNA
% For example, at nominal values, 
% reaction_rate_values = [30/344*1 1.2710*1 30*1 30 32.7 32.7];
% simulation_time is the time to simulate in seconds.
% To run this programme, you may type the following commands in the command
% line:
% >> reaction_rate_values = [30/344*1 1.2710*1 30*1 30 32.7 32.7];
% >> simulation_time = 1000;
% >> GCN4_translation(reaction_rate_values, simulation_time);
%
% This programme outputs its simulation results in four tab-delimited text
% files that capture all aspects of simulation results, namely 
% "translation_product.txt", 
% "ribosomal_dissociation_history.txt", 
% "polysome_distribution_history.txt",
% "five_prime_occupancy_history.txt".
%
% "translation_product.txt" stores the temporal evolution of translation
% products. It is a four-column mantrix. The first column contains
% "iteration_number". The second column contains the production time. The
% third column stores "ribosome_id". The fourth column contains produce
% type: 1. uORF1 polypeptide 2. uORF4 polypeptide 3. Gcn4
%
% "ribosomal_dissociation_history.txt" records when a ribosome dissociated 
% from mRNA and the location where this happened. It has three columns. The
% first column contains the serial number of the ribosome. The second 
% column stores the time when the ribosome dissociated. The third column 
% contains the location where it happened. Possible locations are 238, 448,
% 1436, and 1534.
%
% "polysome_distribution_history.txt" records the number of ribosomes bound
% to the 5'-and 3'-sections of the mRNA. It is a four-column matrix. The 
% first column contains a natural number as its serial ID. The second 
% column stores the time of the current status. The third column contains
% the number of ribosomes bound to the 5'-section of the mRNA. The fourth 
% column contains the number of ribosomes bound to the 3'-section of the 
% mRNA.
%
% "five_prime_occupancy_history.txt" records the occupancy history of the
% 5'- end (1-36 nt). It comprises two columns. The first column stores
% times when the status change, and the second column stores the status
% from the time (stored in the first column) onwards. Therefore, the first
% row for the initial condition is [0 1].

disp(strcat('reaction rates : ',int2str(reaction_rate_values),...
    '    time to simulate: ',int2str(simulation_time),' sec'));
% A ribosome may have 4 states. 1. TC-free 2. TC-Bound 3. Translating 4.
% Aborted To save memory storage, aborted ribosomes are stored in a
% separate matrix. Therefore, "ribosomes" is a three-column matrix.
% The first column contains the serial number of a ribosome. The second
% column contains ribosome location on the mRNA. The last colume contains
% the status of the ribosome. Each time when a new ribosome loads onto the
% mRNA, a new row is added in "ribosomes". When a ribosome leaves the mRNA,
% the corresponding row are removed from the matrix. For example, 
% [1 1000 3; 2 500 1; 3 450 2] means that there are 3 ribosomes in the 
% system. The first one is translating GCN4. The second one is free of TC, 
% scanning between uORFs 1 and 4. The third one has regained TC and is 
% scanning for the next start codon (uORF4).
ribosomes = [];
% "polysome_distribution_history" records the number of ribosomes bound to 
% the 5'-and 3'-sections of the mRNA. It is a four-column matrix. The first 
% colum contains a natural number as its serial ID. The second column 
% stores the time of the current status. The third column contains the 
% number of ribosomes bound to the 5'-section of the mRNA. The fourth 
% column contains the number of ribosomes bound to the 3'-section of the 
% mRNA.
polysome_distribution_history = [];
three_prime_ribosome = [];
% "five_prime_status" indicates whether the 5'-end (1-36 nt) is open for
% ribosomal loading (1) or not (0)
five_prime_status = 1;
% "five_prime_occupancy_history" records the occupancy history of the 5'-
% end (1-36 nt). It comprises two columns. The first column stores times
% when the status change, and the second column stores the status from the
% time (stored in the first column) onwards. Therefore,
% "five_prime_occupancy_history" for the initial condition is [0 1].
five_prime_occupancy_history = [0 1];
% "ribosomal_dissociation_history" records when a ribosome dissociated from
% mRNA and the location where this happened. It has three columns. The 
% first column contains the serial number of the ribosome. The second 
% column stores the time when the ribosome dissociated. The third column 
% contains the location where it happened. Possible locations are 238, 448,
% 1436, and 1534.
ribosomal_dissociation_history = [];
% "translation_product_history" stores the temporal evolution of
% translation products. It is a four-column mantrix. The first column
% contains "iteration_number". The second column contains the production 
% time. The third column stores "ribosome_id". The fourth column contains 
% produce type:
% 1. uORF1 polypeptide 2. uORF4 polypeptide 3. Gcn4
translation_product_history = [];
% "ribosome_serial_number" is the serial ID of next ribosome that comes 
% into the system.
ribosome_serial_number = 1;
% There are 6 different kinds of reactions. 1. initiation at the 5'-end 2.
% rebinding TC 3. scanning 4. subunit joining 5. termination with
% dissocation 6. termination with ribosome remaining associated with mRNA
% 7. translation elongation The rate constants for reactions 1-6 are stored
% in the column vector "reaction_rate" (identical to the reaction rates 
% supplied by the user via "reaction_rate_values"). 
reaction_rate = reaction_rate_values;
% The translation elongation rate of each codon in GCN4 is taken from 
% (Gilchrist and Wagner, 2006), and is listed in the text file 
% "GCN4_codon_rate.txt".
GCN4_codon_rate = dlmread('GCN4_codon_rate.txt');
% "codon_rate" has two columns. The first column stores the nucleotide
% numbers. The second stores the corresponding translation elongation 
% rates.
codon_rate = ...
    [[230 233 236 440 443 446 588+3*(1:281)]; [7.82 18.2 7.47 7.82 8.9 15.6 GCN4_codon_rate']]';

% "mRNA_structure" is a column vector that stores the following information
% in a particular order.
% 1. start of uORF1 (230) 2. end of uORF1 (239) 3. start of uORF4 (440) 4.
% end of uORF4 (449) 4. start of GCN4 (591) 5. end of GCN4 (1434) 6. end of
% mRNA (1534)
mRNA_structure = [230;239;440;449;591;1434;1534];
% "cut_point" is the nucleotide position at which the GCN4 mRNA was cut
% into 5'- and 3'-sections in (Arava et al, 2005).
cut_point = 555;
% "ribosome_length" stores the number of nucleotides a ribosome physically
% covers when engaged in scanning or translation.
ribosome_length = 36;
% Other parameters set for simulation.
current_time = 0;
% "iteration_number" is the serial number of the reaction. It is stored in 
% "translation_product_history" and "polysome_distribution_history".
iteration_number = 1;

while(current_time<=simulation_time)
    if (mod(iteration_number,5000)==0)
        disp(strcat('iteration : ', num2str(iteration_number)));
    end
    % Record the initial conditions
    if (iteration_number == 1)
        current_time = 0;
        polysome_distribution_history = [1 0 0 0];
    end
    % Evaluate feasible reactions
    feasible_reactions = feasibility_test(ribosomes);
    % disp(strcat('feasible reactions : ',num2str(feasible_reactions')));
    % Calculate rates for feasible reactions
    a = reaction_rates(feasible_reactions,reaction_rate,codon_rate);
    % Pick a time and a reaction
    [reaction_id,time,random_values] = Gillespie_direct_method(a);
    % Fire the reaction
    [ribosomes,translation_product,ribosomal_dissociation,current_time] = ...
        fire_reaction(a,ribosomes,reaction_id,time,current_time);
    % Update iteration number
    iteration_number = iteration_number + 1;
    % Store the trajectory
    current_time = current_time+time;
    % "translation_product_history" stores the temporal evolution of
    % translation products. It is a four-column mantrix. The first column
    % contains "iteration_number". The second column contains the 
    % production time. The third column stores "ribosome_id". The fourth 
    % column contains produce type:
    % 1. uORF1 polypeptide 2. uORF4 polypeptide 3. Gcn4
    if ~isempty(translation_product)
        translation_product_history = [translation_product_history;...
            iteration_number current_time translation_product];
    end
    if ~isempty(ribosomal_dissociation)
        ribosomal_dissociation_history = ...
            [ribosomal_dissociation_history; ribosomal_dissociation(1) ...
            current_time ribosomal_dissociation(2)];
        polysome_distribution_history = ...
            [polysome_distribution_history; iteration_number ...
            current_time sum(ribosomes(:,2)<=cut_point) ...
            sum(ribosomes(:,2)>cut_point)];
    end
    if (a(reaction_id,2)==2)
        polysome_distribution_history = ...
            [polysome_distribution_history; iteration_number ...
            current_time sum(ribosomes(:,2)<=cut_point) ...
            sum(ribosomes(:,2)>cut_point)];
    end
    if sum(ribosomes(:,2)==cut_point+1)
        if ~sum(size(three_prime_ribosome) < 1)
            % when three_prime_ribosome is not null, check if the ribosome
            % is already on the list of three_prime_ribosome
            if ~sum(three_prime_ribosome == ribosomes(find(ribosomes(:,2)==cut_point+1),1))
                polysome_distribution_history = ...
                    [polysome_distribution_history; iteration_number ...
                    current_time sum(ribosomes(:,2)<=cut_point) ...
                    sum(ribosomes(:,2)>cut_point)];
                three_prime_ribosome = [three_prime_ribosome; ribosomes(find(ribosomes(:,2)==cut_point+1),1)];
            end
        else
            % when three_prime_ribosome is null, record the ribosome number
            three_prime_ribosome = ribosomes(find(ribosomes(:,2)==cut_point+1),1);
        end
    end
    if sum(ribosomes(:,2)<=ribosome_length) && five_prime_status == 1
        % when 5' end is engaged with ribosome and the previous condition
        % is 1, record the time of the status change and the new status 
        % (0), update the status.
        five_prime_occupancy_history = [five_prime_occupancy_history; ...
            current_time 0];
        five_prime_status = 0;
    end
    if ~sum(ribosomes(:,2)<=ribosome_length) && five_prime_status == 0
        % when 5' end is not engaged with ribosome and the previous 
        % condition is 0, record the time of the status change and the new 
        % status (1), update the status.
        five_prime_occupancy_history = [five_prime_occupancy_history; ...
            current_time 1];
        five_prime_status = 1;
    end
end

disp(strcat('generation : ',num2str(iteration_number)));

filename_1 = 'translation_product.txt';
filename_2 = 'ribosomal_dissociation_history.txt';
filename_3 = 'polysome_distribution_history.txt';
filename_4 = 'five_prime_occupancy_history.txt';
dlmwrite(filename_1, translation_product_history, ...
    'delimiter', '\t', 'precision', 20, 'newline', 'pc');
dlmwrite(filename_2, ribosomal_dissociation_history, ...
    'delimiter', '\t', 'precision', 20, 'newline', 'pc');
dlmwrite(filename_3, polysome_distribution_history, ...
    'delimiter', '\t', 'precision', 20, 'newline', 'pc');
dlmwrite(filename_4, five_prime_occupancy_history, ...
    'delimiter', '\t', 'precision', 20, 'newline', 'pc');

    function feasible_reactions = feasibility_test(ribosomes)
        % feasible_reactions is a column vector with zeros (infeasible) and
        % ones (feasible). Feasibility is determined by the status of the
        % ribosome (location and whether TC-bound or not). uORF1 uORF4, and
        % GCN4 ORF are considered. Therefore, feasibility of the reactions
        % follows the following rules.
        % 1. At the very beginning, a ribosome loads onto the mRNA.
        % 2. Before uORF1 (230), the ribosome scans at a constant rate of
        % 30 nt/sec.
        % 3. When it reaches uORF1, the ribosome recognises AUG triplet at
        % a constant rate.
        % 4. uORF1 is translated, the translation rate of each codon is
        % taken from the literature.
        % 5. After uORF1 translation, the ribosome may remain bound to the
        % mRNA at 50% probability.
        % 6. The ribosome (without TC) scans the rest of mRNA at a constant
        % speed of 30 nt/sec. It may reaquire a TC during scanning.
        % 7. The ribosome scans before reaching uORF4 (440) at a constant
        % speed of 30 nt/sec.
        % 8. If the ribosome acquires TC and reaches uORF4 (440), uORF4 is
        % translated. After uORF4 translation, the ribosome dissociates
        % from the mRNA.
        % 9. If the ribosome acquires TC after it reaches the start codon
        % of uORF4 but before GCN4, GCN4 is translated.
        % 10. If the ribosome eventually reaches the end of mRNA (1534), it
        % aborts scanning.
        % "feasible_reactions" is a 8-column matrix. The first column
        % stores the serial number of the ribosome. The following 7 columns
        % denote feasibilities of the 7 possible reactions.
        % 1. When no ribosome is mRNA bound, or there is no ribosome at the
        % beginning of the mRNA, ribosome loading onto the mRNA is
        % feasible.
        if (isempty(ribosomes)||(sum(ribosomes(:,2)<=ribosome_length)==0))
            feasible_reactions = [ribosome_serial_number 1 0 0 0 0 0 0];
        else
            feasible_reactions = zeros(size(ribosomes,1),8);
        end
        % Examine the status of each ribosome and determine the feasibility
        % of the reactions accordingly.
        for i = 1:size(ribosomes,1)
            feasible_reactions(i,1) = ribosomes(i,1);
            % 2. Before uORF1 (230), the ribosome scans at a constant rate
            % of 30 nt/sec.
            if (ribosomes(i,2)<mRNA_structure(1))
                feasible_reactions(i,4) = 1;
                % 3. When it reaches uORF1, the ribosome recognises AUG
                % triplet at a constant rate.
            elseif ((ribosomes(i,2)==mRNA_structure(1))&&...
                    (ribosomes(i,3)==2))
                feasible_reactions(i,5) = 1;
                % 4. uORF1 is translated, the translation rate of each
                % codon is taken from the literature.
            elseif ((ribosomes(i,2)>=mRNA_structure(1))&&...
                    (ribosomes(i,2)<(mRNA_structure(2)))&&...
                    (ribosomes(i,3)==3))
                feasible_reactions(i,8) = 1;
                % 5. After uORF1 translation, the ribosome may remain bound
                % to the mRNA at 50% probability.
            elseif (ribosomes(i,2)==(mRNA_structure(2)))
                feasible_reactions(i,6) = 1;
                feasible_reactions(i,7) = 1;
                % 6. The ribosome (without TC) scans the rest of mRNA at a
                % constant speed of 30 nt/sec. It may reaquire a TC during
                % scanning. 
                % 1. TC-free 2. TC-Bound 3. Translating
            elseif ((ribosomes(i,2)>mRNA_structure(2))&&...
                    (ribosomes(i,2)<mRNA_structure(7))&&...
                    (ribosomes(i,3)==1))
                feasible_reactions(i,3) = 1;
                feasible_reactions(i,4) = 1;
                % 7. The ribosome scans before reaching uORF4 (440) at a
                % constant speed of 30 nt/sec.
            elseif ((ribosomes(i,2)>mRNA_structure(2))&&...
                    (ribosomes(i,2)<mRNA_structure(3))&&...
                    (ribosomes(i,3)==2))
                feasible_reactions(i,4) = 1;
                % 8. If the ribosome acquires TC and reaches uORF4 (440),
                % uORF4 is translated.
            elseif ((ribosomes(i,2)==mRNA_structure(3))&&...
                    (ribosomes(i,3)==2))
                feasible_reactions(i,5) = 1;
            elseif ((ribosomes(i,2)>=mRNA_structure(3))&&...
                    (ribosomes(i,2)<(mRNA_structure(4)))&&...
                    (ribosomes(i,3)==3))
                feasible_reactions(i,8) = 1;
                % After uORF4 translation, the ribosome dissociates from
                % the mRNA.
            elseif ((ribosomes(i,2)==(mRNA_structure(4)))&&...
                    (ribosomes(i,3)==3))
                feasible_reactions(i,6) = 1;
                % 9. If the ribosome acquires TC after it reaches the start
                % codon of uORF4 but before GCN4, GCN4 is translated.
            elseif ((ribosomes(i,2)>mRNA_structure(3))&&...
                    (ribosomes(i,2)<mRNA_structure(5))&&...
                    (ribosomes(i,3)==2))
                feasible_reactions(i,4) = 1;
            elseif ((ribosomes(i,2)==mRNA_structure(5))&&...
                    (ribosomes(i,3)==2))
                feasible_reactions(i,5) = 1;
            elseif ((ribosomes(i,2)>=mRNA_structure(5))&&...
                    (ribosomes(i,2)<(mRNA_structure(6)))&&...
                    (ribosomes(i,3)==3))
                feasible_reactions(i,8) = 1;
            elseif ((ribosomes(i,2)==(mRNA_structure(6)))&&...
                    (ribosomes(i,3)==3))
                feasible_reactions(i,6) = 1;
                % 9. If the ribosome acquires TC after it reaches the start
                % codon of GCN4, GCN4 is not translated and the ribosome
                % eventually aborts scanning at the end of mRNA (1534).
            elseif ((ribosomes(i,2)>mRNA_structure(5))&&...
                    (ribosomes(i,2)<mRNA_structure(7))&&...
                    (ribosomes(i,3)==2))
                feasible_reactions(i,4) = 1;
                % 10. If the ribosome eventually reaches the end of mRNA
                % (1824), it aborts scanning.
            elseif (ribosomes(i,2)==mRNA_structure(7))
                feasible_reactions(i,6) = 1;
            end
        end
        % The sterical hindrance of a ribosome (characterised by ribosome
        % length) blocks the latter ribosome. Therefore, if the distance
        % between the ribosome under consideration with any other ribosomes
        % equals -ribosome_length, then the current ribosome could not move
        % due to the hindrance posed by the one immediately ahead.
        for k = 1:size(ribosomes,1)
            if (sum((ribosomes(k,2)-ribosomes(:,2))==-ribosome_length)~=0)
                % Scanning of the ribosome is blocked.
                feasible_reactions(k,4) = 0;
                % Both cases of translation termination is blocked.
                feasible_reactions(k,6) = 0;
                feasible_reactions(k,7) = 0;
                % Translation elongation is blocked.
                feasible_reactions(k,8) = 0;
            end
        end
    end

    function a = reaction_rates(feasible_reactions,reaction_rate,codon_rate)
        % "temp_reaction_rates" stores the rates for feasible reactions 
        % 1-6.
        temp_reaction_rates = ...
            feasible_reactions(:,2:7).*repmat(reaction_rate,size(feasible_reactions,1),1);
        % "translation_rate" stores the translation elongation rates for 
        % all codons presented in uORF1, uORF4 and GCN4.
        translation_rate = zeros(size(feasible_reactions,1),1);
        for i = 1:size(feasible_reactions,1)
            if (feasible_reactions(i,8)==1)
                ribosome_location = ribosomes(find(ribosomes(:,1)==feasible_reactions(i,1)),2);
                translation_rate(i,1) = codon_rate(find(codon_rate(:,1)==ribosome_location),2);
            end
        end
        % "feasible_reaction_rates" has the same structure as
        % "feasible_reaction", but stores the reaction rates rather than
        % zeros and ones.
        feasible_reaction_rates = [feasible_reactions(:,1) temp_reaction_rates translation_rate];
        % The reaction rate matrix a is a three-column matrix. The first
        % column stores "ribosome_id", The second column stores the 
        % reaction type, as in feasible_reaction_rates (2-8). The third 
        % column stores the reaction rate.
        [r,c,v] = find(feasible_reaction_rates(:,2:8));
        if (size(feasible_reaction_rates,1)==1)
            r = r';
            c = c';
            v = v';
        end
        a = zeros(size(r,1),3);
        for l = 1:size(a,1)
            a(l,:) = [feasible_reactions(r(l),1) c(l)+1 v(l)];
        end
    end

    function [ribosomes,translation_product,ribosomal_dissociation,current_time] = ...
            fire_reaction(reaction_rates,ribosomes,reaction_id,time,last_time_point)
        ribosome_id = reaction_rates(reaction_id,1);
        reaction_type = reaction_rates(reaction_id,2);
        translation_product = [];
        ribosomal_dissociation = [];
        current_time = last_time_point+time;
        % initiation reaction
        if (reaction_type==2)
            ribosomes = [ribosomes; ribosome_serial_number 1 2];
            ribosome_serial_number = ribosome_serial_number + 1;
        end
        % TC binding
        if (reaction_type==3)
            ribosomes(find(ribosomes(:,1)==ribosome_id),3) = 2;
        end
        % scanning
        if (reaction_type==4)
            ribosomes(find(ribosomes(:,1)==ribosome_id),2) = ...
                ribosomes(find(ribosomes(:,1)==ribosome_id),2) + 1;
        end
        % 60S subunit joining
        if (reaction_type==5)
            ribosomes(find(ribosomes(:,1)==ribosome_id),3) = 3;
        end
        % termination (ribosome dissociates)
        if (reaction_type==6)
            row_number = find(ribosomes(:,1)==ribosome_id);
            ribosomal_dissociation = [ribosome_id ribosomes(row_number,2)];
            if (ribosomes(find(ribosomes(:,1)==ribosome_id),2)==(mRNA_structure(2)))
                translation_product = [ribosome_id 1];
            elseif (ribosomes(find(ribosomes(:,1)==ribosome_id),2)==(mRNA_structure(4)))
                translation_product = [ribosome_id 2];
            elseif (ribosomes(find(ribosomes(:,1)==ribosome_id),2)==(mRNA_structure(6)))
                translation_product = [ribosome_id 3];
            end
            ribosomes = [ribosomes(1:(row_number-1),:); ...
                ribosomes((row_number+1:size(ribosomes,1)),:)];
        end
        % termination (ribosome remain associated)
        if (reaction_type==7)
            ribosomes(find(ribosomes(:,1)==ribosome_id),3) = 1;
            if (ribosomes(find(ribosomes(:,1)==ribosome_id),2)==(mRNA_structure(2)))
                translation_product = [ribosome_id 1];
            elseif (ribosomes(find(ribosomes(:,1)==ribosome_id),2)==(mRNA_structure(4)))
                translation_product = [ribosome_id 2];
            elseif (ribosomes(find(ribosomes(:,1)==ribosome_id),2)==(mRNA_structure(6)))
                translation_product = [ribosome_id 3];
            end
            ribosomes(find(ribosomes(:,1)==ribosome_id),2) = ...
                ribosomes(find(ribosomes(:,1)==ribosome_id),2) + 3;
        end
        % elongation
        if (reaction_type==8)
            ribosomes(find(ribosomes(:,1)==ribosome_id),2) = ...
                ribosomes(find(ribosomes(:,1)==ribosome_id),2) + 3;
        end
    end

    function [reaction_id,time,random_values] = Gillespie_direct_method(reaction_rates)
        % Generate two uniformly distributed random values to determine the
        % relative reaction time and which reaction happens next
        random_values = rand(1,2);
        % The relative reaction time
        time = 1/(sum(reaction_rates(:,3)))*log(1/random_values(1));
        % Which reaction happens next
        reaction_probability = zeros(1,size(reaction_rates,1));
        for i = 1:size(reaction_rates,1)
            reaction_probability(i) = sum(reaction_rates(1:i,3))./sum(reaction_rates(:,3));
        end
        reaction_id = find((reaction_probability-random_values(2))>0,1,'first');
    end
end
