# Supplementary material for: Analysing GCN4 translational control in yeast by stochastic chemical kinetics modelling and simulation
Source: BMC Syst Biol. 2011 Aug 18;5:131. doi: 10.1186/1752-0509-5-131 (PMC3201031; doi:10.1186/1752-0509-5-131)
Supplement: Additional file 9 — GCN4_translation.m. This is a MATLAB implementation of Model 3. Additional file 7 GCN4_codon_rate.txt needs to be placed under the same category to run this file. [file 1752-0509-5-131-S9.M]

% Copyright (C) 2008-2011 Tao You (e-mail: youtao80@gmail.com)
%
% This MATLAB programme enables parameterisation of Model 1 in the
% following publication
% Tao You, Ian Stansfield, M. Carmen Romano, Alistair J P Brown and George
% M Coghill(2011) Analysing GCN4 Translational Control in Yeast by
% Stochastic Chemical Kinetics Modelling and Simulation.
% 
% This programme was developed by Tao You, based on MATLAB R2007a. This
% programme is free software. The author of the programme (Tao You) retains
% ownership of the copyright. However, you can freely download, reuse,
% reprint, modify, distribute, and/or copy this programme, so long as the
% original author and source are cited. This software is distributed in the
% hope that it might be helpful to demonstrate the parameter optimisation
% of Model 1 in the paper, and may be useful for researchers to reproduce
% the in silico experiment as described in the paper, and might help people
% develop their own programmes. It comes with no guarantee that the
% programme could work in a different version of MATLAB. In addition, the
% author is not liable for any possible damage caused to the computer and
% so on by running this programme.

function Model_1_parameterisation()

% The parameterisation of Model 1 relies on an optimisation routine to
% minimise the Euclidian Distance between model predictions and
% experimental data, thereby finding the optimal parameter values to fit
% the data. In principle, you may choose any optimisation routine. Here, we
% use an evolutionary algorith with a stochastic ranking procedure,
% developed by Runarsson TP, as it is an efficient mechod to explore the
% multidimensional parametric space in this problem. This algorithm is
% described in the following publication
%
% Runarsson TP, Yao X (2005) Search biases in constrained evolutionary
% optimization. IEEE T Syst Man Cy C 35(2): 233-243.
%
% This algorithm is implemented in two files - "isres.m" and "srsort.c".
% Both "isres.m" and "srsort.c" are free software. According to Runarsson
% TP, you can redistribute them and/or modify them under the terms of the
% GNU General Public License as published by the Free Software Foundation;
% either version 2 of the License, or (at your option) any later version.
%
% These programmes are distributed in the hope that it will be useful, but
% WITHOUT ANY WARRANTY; without even the implied warranty of
% MERCHANTABILITY or FITNESS FOR A PARTICULAR PURPOSE. See the GNU General
% Public License for more details.
%
% To run "Model_1_parameterisation.m", you need to copy the three files
% ("Model_1_parameterisation.m", "isres.m" and "srsort.c") under the same
% folder. Find this folder in MATLAB. A mex file must be compiled for a C
% programme within MATLAB. To do this (at the first time), in the command
% line, run
% >> mex srsort.c
% In the command line, type in 
% >> Model_1_parameterisation
% to execute Model 1 parameterisation.
% This programme plots Figure 3 in the main text upon completion.

disp('****************************');
disp('* Model 1 parameterisation *');
disp('****************************');

% Experimental data from the following publication
% Grant CM, Miller PF, Hinnebusch AG (1994)
% Requirements for intercistronic distance and level of eukaryotic
% initiation factor 2 activity in reinitiation on GCN4 mRNA vary with the
% downstream cistron. Mol Cell Biol 14(4):2616-2628.
% n1 in the main text: intercistronic distance between uORF1 and uORF4
distance_uORF1_uORF4 = [32 200 230 273 346; 32 200 230 273 346];
% n2 in the main text: intercistronic distance between uORF4 and GCN4
distance_uORF4_GCN4 = 150*ones(2,5);
% GCN4-lacZ activity for a construct with uORF1, uORF4 and GCN4
uORF1_uORF4 = [39 16 30 27 28; 140 190 190 89 67];
% GCN4-lacZ activity for a construct with only uORF1 and GCN4
uORF1_only = [160 570 690 600 720; 180 680 700 750 770];
% The percentage of ribosomes that reinitiated at uORF4. It is given by
% Equation 7 in the main text.
uORF4_reinitiation_rate_ratio_experiment = (uORF1_only - uORF1_uORF4)./uORF1_only;

% n1+n2 in the main text: intercistronic distance between uORF1 and GCN4
distance_uORF1_GCN4 = [32 50 140 172 350; 32 50 140 172 350];
% GCN4-lacZ activity for a construct with uORF1 and GCN4
uORF1_GCN4 = [55 160 340 160 570; 90 190 500 180 680];
% GCN4-lacZ activity for a construct without any functioning uORFs
GCN4_only = [1200 1200 1300 730 1500 ; 2000 1700 1600 850 1600];
% Equation 1 in the main text
GCN4_reinitiation_rate_ratio_experiment = ...
    [uORF1_GCN4(1,:)./GCN4_only(1,:)./(570/1500); uORF1_GCN4(2,:)./GCN4_only(2,:)./(680/1600)];

% The following block invokes isres to optimise parameter values.
% mm: 'max' or 'min' (for maximization or minimization)
mm = 'min';
% lu: parameteric constraints (lower and upper bounds)
lu = [0 0 0 0; 10 10 10 10];
% lambda: population size (number of offspring) (100 to 200)
lambda = 200;
% G: maximum number of generations
G = 200;
% mu: parent number (mu/lambda usually 1/7)
mu = 30;
% pf: pressure on fitness in [0 0.5] try around 0.45
pf = 0.45;
% varphi: expected rate of convergence (usually 1)
varphi = 1;
[optimised_values, c1, EV] = isres(@Model_1_parameter_optimisation, mm, lu, lambda, G, mu, pf, varphi);

% The following block plots the optimised results on top of experimental
% data
a_s_values = 30*ones(2,5);
a_TC_values = repmat(optimised_values(1:2)',1,5);
a_X_values = repmat(optimised_values(3:4)',1,5);
reinitiation_rate_ratio_simluation(a_s_values, a_TC_values, a_X_values, ...
    distance_uORF1_uORF4, distance_uORF4_GCN4, distance_uORF1_GCN4);

% Display the optimal parameter values and the generation at which they are
% found
disp(strcat('a_TC = ',num2str(optimised_values(1:2)),...
    '    a_X = ',num2str(optimised_values(3:4)),'    EV = ',num2str(EV)));

% Store the optimal parameter values and the generation at which they are
% found in a tab-delimited file named "reinitiation.txt".
dlmwrite('optimal_parameter_values.txt', [optimised_values EV],...
    'delimiter', '\t', 'precision', 20, 'newline', 'pc');

    function [model_fitness, g] = Model_1_parameter_optimisation(parameters)
        global generation
        generation = generation_counter(generation);
        model_fitness_temp = zeros(lambda,1);
        feasibility_of_current_population = zeros(lambda,1);
        model_fitness = zeros(size(parameters,1),1);
        g = zeros(size(parameters,1),1);
        for iter = 1:size(parameters,1)
            a_s_value = 30.*ones(2,5);
            a_TC_value = [parameters(iter,1).*ones(1,5); parameters(iter,2).*ones(1,5)];
            a_X_value = [parameters(iter,3).*ones(1,5); parameters(iter,4).*ones(1,5)];
            % Estimate the reinitiation rate ratios between constructs
            % containing only GCN4, and ones with only uORF1 and GCN4
            P_uORF1_GCN4 = zeros(size(distance_uORF1_GCN4));
            for j = 1:size(distance_uORF1_GCN4,1)
                for k = 1:size(distance_uORF1_GCN4,2)
                    P_uORF1_GCN4(j,k) = TC_X_binding_probability(a_s_value(j,k),...
                        a_TC_value(j,k), a_X_value(j,k), distance_uORF1_GCN4(j,k));
                end
            end
            % Residuals of the probability of reinitation (experimental
            % observations vs. simulations)
            GCN4_error = P_uORF1_GCN4 - GCN4_reinitiation_rate_ratio_experiment;
            GCN4_model_fitness = sqrt(sum(GCN4_error(1,:).^2)+sum(GCN4_error(2,:).^2));

            % Estimate the reinitiation rate ratios between constructs
            % containing uORF1 and GCN4, and ones with uORF1, uORF4 and
            % GCN4
            P_uORF1_uORF4_GCN4 = zeros(size(distance_uORF1_uORF4));
            for j = 1:size(distance_uORF1_uORF4,1)
                for k = 1:size(distance_uORF1_uORF4,2)
                    P_uORF1_uORF4_GCN4(j,k) = ...
                        1 - GCN4_reinitiation_rate_ratio(a_s_value(j,k), a_TC_value(j,k),...
                        a_X_value(j,k), distance_uORF1_uORF4(j,k), distance_uORF4_GCN4(j,k));
                end
            end
            
            uORF4_error = P_uORF1_uORF4_GCN4 - uORF4_reinitiation_rate_ratio_experiment;
            uORF4_model_fitness = sqrt(sum(uORF4_error(1,:).^2)+sum(uORF4_error(2,:).^2));
            model_fitness(iter,1) = GCN4_model_fitness + uORF4_model_fitness;

            g(iter,1) = parameters(iter,2) - parameters(iter,1);
            
            % model fitness and feasibility
            model_fitness_temp(iter) = model_fitness(iter,1);
            if (sum(g(iter,:)>=0)==0)
                feasibility_of_current_population(iter) = 1;
            end
        end
        
        global model_fitness_storage
        % If there is at least one feasible solution
        if sum(feasibility_of_current_population)>0
            best_model_fitness = min(model_fitness_temp(feasibility_of_current_population==1));
            feasibility = 1;
        % If there is no feasible solution
        else
            best_model_fitness = min(model_fitness_temp);
            feasibility = 0;
        end
        model_fitness_tracking(best_model_fitness, generation, feasibility)
        dlmwrite('model_fitness_storage.txt', model_fitness_storage, 'delimiter', '\t', 'precision', 20, 'newline', 'pc');
        if generation == 50
            dlmwrite('parameters_50.txt', parameters, 'delimiter', '\t', 'precision', 20, 'newline', 'pc');
        end
        if generation == 100
            dlmwrite('parameters_100.txt', parameters, 'delimiter', '\t', 'precision', 20, 'newline', 'pc');
        end
        if generation == 150
            dlmwrite('parameters_150.txt', parameters, 'delimiter', '\t', 'precision', 20, 'newline', 'pc');
        end
        if generation >= G
            generation = [];
            dlmwrite(strcat('parameters_',num2str(G),'.txt'), parameters, 'delimiter', '\t', 'precision', 20, 'newline', 'pc');
            model_fitness_storage = [];
        end
    end

    function reinitiation_rate_ratio_simluation(values_of_a_s, values_of_a_TC, values_of_a_X,...
            distance_1, distance_2, distance_3)
        a_s_value = repmat(values_of_a_s,1,5);
        a_TC_value = repmat(values_of_a_TC,1,5);
        a_X_value = repmat(values_of_a_X,1,5);
        % Estimate the reinitiation rate ratios between constructs
        % containing only GCN4, and ones with only uORF1 and GCN4
        P_uORF1_GCN4 = zeros(size(distance_uORF1_GCN4));
        for j = 1:size(distance_3,1)
            for k = 1:size(distance_3,2)
                P_uORF1_GCN4(j,k) = TC_X_binding_probability(a_s_value(j,k),...
                    a_TC_value(j,k), a_X_value(j,k), distance_3(j,k));
            end
        end
        % Residuals of the probability of reinitation (experimental
        % observations vs. simulations)
        GCN4_error = P_uORF1_GCN4 - GCN4_reinitiation_rate_ratio_experiment;
        GCN4_model_fitness = sqrt(sum(GCN4_error(1,:).^2)+sum(GCN4_error(2,:).^2));

        % Estimate the reinitiation rate ratios between constructs
        % containing uORF1 and GCN4, and ones with uORF1, uORF4 and
        % GCN4
        P_uORF1_uORF4_GCN4 = zeros(size(distance_uORF1_uORF4));
        for j = 1:size(distance_1,1)
            for k = 1:size(distance_1,2)
                P_uORF1_uORF4_GCN4(j,k) = ...
                    1 - GCN4_reinitiation_rate_ratio(a_s_value(j,k), a_TC_value(j,k),...
                    a_X_value(j,k), distance_1(j,k), distance_2(j,k));
            end
        end
        
        uORF4_error = P_uORF1_uORF4_GCN4 - uORF4_reinitiation_rate_ratio_experiment;
        uORF4_model_fitness = sqrt(sum(uORF4_error(1,:).^2)+sum(uORF4_error(2,:).^2));
        model_fitness = GCN4_model_fitness + uORF4_model_fitness;
        disp('P1 (Model 1 predictions) = ');
        disp(P_uORF1_GCN4);
        disp('P1 (experimental values, given by Equation 17 in the main text) = ');
        disp(GCN4_reinitiation_rate_ratio_experiment);
        disp('GCN4_model_fitness = ');
        disp(GCN4_model_fitness);
        disp('(P1-P2-P3)/P1 (Model 1 predictions) = ');
        disp(P_uORF1_uORF4_GCN4);
        disp('(P1-P2-P3)/P1 (experimental values, given by Equation 22 in the main text) = ');
        disp(uORF4_reinitiation_rate_ratio_experiment);
        disp('uORF4_model_fitness = ');
        disp(uORF4_model_fitness);
        disp('model_fitness = GCN4_model_fitness + uORF4_model_fitness');
        disp(model_fitness);
        
        % Black and white plot
        % uORF4 reinitiation plot
        subplot(1,2,1);plot(distance_uORF1_uORF4(1,:), uORF4_reinitiation_rate_ratio_experiment(1,:)*100,...
            'ks','LineWidth',2,'MarkerEdgeColor','k','MarkerFaceColor','k');
        hold on;
        subplot(1,2,1);plot(distance_uORF1_uORF4(1,:), uORF4_reinitiation_rate_ratio_experiment(2,:)*100,...
            'ks','LineWidth',2,'MarkerEdgeColor','k','MarkerFaceColor','white');
        hold on;
        subplot(1,2,1);plot(distance_uORF1_uORF4(1,:), P_uORF1_uORF4_GCN4(1,:)*100,...
            'k^', 'LineWidth',2,'MarkerEdgeColor','k','MarkerFaceColor','k');
        hold on;
        subplot(1,2,1);plot(distance_uORF1_uORF4(1,:), P_uORF1_uORF4_GCN4(2,:)*100,...
            'k^', 'LineWidth',2,'MarkerEdgeColor','black','MarkerFaceColor','white','LineWidth',2);
        hold on;
        legend('R experimental result','DR experimental result',...
            'R model prediction','DR model prediction','Location','SouthEast');
        % plot the markers on top of the experimental data
        subplot(1,2,1);plot(distance_uORF1_uORF4(1,:), uORF4_reinitiation_rate_ratio_experiment(1,:)*100,...
            '--ks','LineWidth',2,'MarkerEdgeColor','k','MarkerFaceColor','k');
        hold on;
        subplot(1,2,1);plot(distance_uORF1_uORF4(1,:), uORF4_reinitiation_rate_ratio_experiment(2,:)*100,...
            '--ks','LineWidth',2,...
            'MarkerEdgeColor','k',...
            'MarkerFaceColor','white');
        hold on;
        sL = 1:346;
        EPR = zeros(size(sL));
        for j = 1:size(sL,1)
            for k = 1:size(sL,2)
                EPR(j,k) = ...
                    1 - GCN4_reinitiation_rate_ratio(a_s_value(1,1), a_TC_value(1,1),...
                    a_X_value(1,1), sL(j,k), distance_2(1,1));
            end
        end
        subplot(1,2,1);plot(sL, EPR*100, 'black', 'LineWidth', 2);
        hold on;
        for j = 1:size(sL,1)
            for k = 1:size(sL,2)
                EPR(j,k) = ...
                    1 - GCN4_reinitiation_rate_ratio(a_s_value(2,1), a_TC_value(2,1),...
                    a_X_value(2,1), sL(j,k), distance_2(2,1));
            end
        end
        subplot(1,2,1);plot(sL, EPR*100, 'black', 'LineWidth', 2);
        hold on;
        % Plot the markers on top of the predicted curves
        subplot(1,2,1);plot(distance_uORF1_uORF4(1,:), P_uORF1_uORF4_GCN4(1,:)*100,...
            'k^','LineWidth',2,'MarkerEdgeColor','k','MarkerFaceColor','k');
        hold on;
        subplot(1,2,1);plot(distance_uORF1_uORF4(1,:), P_uORF1_uORF4_GCN4(2,:)*100,...
            'k^','LineWidth',2,'MarkerEdgeColor','k','MarkerFaceColor','white');
        subplot(1,2,1);ylim([0 100]);
        subplot(1,2,1);xlabel('n1 (nt)');
        subplot(1,2,1);ylabel('reinitiation at uORF4 (%)');
        subplot(1,2,1);title('uORF1-uORF4-GCN4');
        
        % GCN4 reinitiation plot
        subplot(1,2,2);plot(distance_uORF1_GCN4(1,:), GCN4_reinitiation_rate_ratio_experiment(1,:)*100,...
            'ks','LineWidth',2,'MarkerEdgeColor','k','MarkerFaceColor','k');
        hold on;
        subplot(1,2,2);plot(distance_uORF1_GCN4(1,:), GCN4_reinitiation_rate_ratio_experiment(2,:)*100,...
            'ks','LineWidth',2,'MarkerEdgeColor','k','MarkerFaceColor','white');
        hold on;
        subplot(1,2,2);plot(distance_uORF1_GCN4(1,:), P_uORF1_GCN4(1,:)*100,...
            'k^', 'LineWidth',2,'MarkerEdgeColor','k','MarkerFaceColor','k');
        hold on;
        subplot(1,2,2);plot(distance_uORF1_GCN4(1,:), P_uORF1_GCN4(2,:)*100,...
            'k^', 'LineWidth',2,'MarkerEdgeColor','black','MarkerFaceColor','white','LineWidth',2);
        hold on;
        legend('R experimental result','DR experimental result',...
            'R model prediction','DR model prediction','Location','SouthEast');
        % plot the markers on top of the experimental data
        subplot(1,2,2);plot(distance_uORF1_GCN4(1,:), GCN4_reinitiation_rate_ratio_experiment(1,:)*100,...
            '--ks','LineWidth',2,'MarkerEdgeColor','k','MarkerFaceColor','k');
        hold on;
        subplot(1,2,2);plot(distance_uORF1_GCN4(1,:), GCN4_reinitiation_rate_ratio_experiment(2,:)*100,...
            '--ks','LineWidth',2,...
            'MarkerEdgeColor','k',...
            'MarkerFaceColor','white');
        hold on;
        sL = 1:350;
        EPR = zeros(size(sL));
        for j = 1:size(sL,1)
            for k = 1:size(sL,2)
                EPR(j,k) = TC_X_binding_probability(a_s_value(1,1),...
                    a_TC_value(1,1), a_X_value(1,1), sL(j,k));
            end
        end
        subplot(1,2,2);plot(sL, EPR*100, 'black', 'LineWidth', 2);
        hold on;
        for j = 1:size(sL,1)
            for k = 1:size(sL,2)
                EPR(j,k) = TC_X_binding_probability(a_s_value(2,1),...
                    a_TC_value(2,1), a_X_value(2,1), sL(j,k));
            end
        end
        subplot(1,2,2);plot(sL, EPR*100, 'black', 'LineWidth', 2);
        hold on;
        % Plot the markers on top of the predicted curves
        subplot(1,2,2);plot(distance_uORF1_GCN4(1,:), P_uORF1_GCN4(1,:)*100,...
            'k^','LineWidth',2,'MarkerEdgeColor','k','MarkerFaceColor','k');
        hold on;
        subplot(1,2,2);plot(distance_uORF1_GCN4(1,:), P_uORF1_GCN4(2,:)*100,...
            'k^','LineWidth',2,'MarkerEdgeColor','k','MarkerFaceColor','white');
        subplot(1,2,2);ylim([0 100]);
        subplot(1,2,2);xlabel('distance between uORF1 and GCN4 (nt)');
        subplot(1,2,2);ylabel('reinitiation at GCN4 (%)');
        subplot(1,2,2);title('uORF1-GCN4');
    end

    % (P2+P3)/P1 = (1 - Equation 22) in the main text.
    function GCN4_reinitiation_rate_ratio = GCN4_reinitiation_rate_ratio(a_s, a_TC, a_X, n1, n2)
        % Probability of GCN4 reinitiation for construct containing only
        % uORF1 and GCN4 - P1 given by Equation 17 in the main text
        P_uORF1_GCN4 = TC_X_binding_probability(a_s, a_TC, a_X, (n1+n2));
        % Probability of GCN4 reinitiation for construct containing uORF1,
        % uORF4 and GCN4 = P2+P3
        % P2 is given by Equation 18 in the main text.
        % P3 is given by Equation 19 in the main text.
        P_uORF1_uORF4_GCN4 = GCN4_reinitiation_probability(a_s, a_TC, a_X, n1, n2);
        GCN4_reinitiation_rate_ratio = P_uORF1_uORF4_GCN4/P_uORF1_GCN4;
    end

    % GCN4 reinitiation probability is given by P2+P3.
    % P2 is given by Equation 18 in the main text.
    % P3 is given by Equation 19 in the main text.
    function GCN4_reinitiation_probability = GCN4_reinitiation_probability(a_s, a_TC, a_X, n1, n2)
        % P2 given by Equation 18 in the main text
        P2 = case_one_probability(a_s, a_TC, a_X, n1, n2);
        P_2 = scanning_only_probability(a_s, a_TC, a_X, n1);
        P_3 = TC_X_binding_probability(a_s, a_TC, a_X, n2);
        % P3 given by Equation 19 in the main text is calculated by P_2*P_3
        P3 = P_2*P_3;
        GCN4_reinitiation_probability = P2 + P3;
    end

    % P2 given by Equation 18 in the main text.
    function case_one_probability = case_one_probability(a_s, a_TC, a_X, n1, n2)
        P = zeros(n1+1,1);
        for i = 0:1:n1
            % Probability to scan i times without binding TC or Factor X
            P_i_values = power((a_s/(a_s+a_TC+a_X)),i);
            % Probability to bind Factor X as the first factor
            P_X_first = a_X/(a_s+a_TC+a_X);
            % Probability to reach uORF4 without binding TC
            P_reaching_uORF4 = power(a_s/(a_s+a_TC),n1-i);
            % Probability to bind TC as the second factor before reaching
            % GCN4
            P_TC_second = 1 - power(a_s/(a_s+a_TC),n2);
            % Probability to bind Factor X before reaching uORF4 and to
            % bind TC before reaching GCN4
            P(i+1) = P_i_values*P_X_first*P_reaching_uORF4*P_TC_second;
        end
        case_one_probability = sum(P);
    end

    % P1 given by Equation 17 in the main text.
    function TC_X_binding_probability = TC_X_binding_probability(a_s, a_TC, a_X, n)
        P = zeros(n+1,1);
        for i = 0:1:n
            % Probability to scan i times without binding TC or Factor X
            P_i_values = power((a_s/(a_s+a_TC+a_X)),i);
            % Probability to bind TC as the first factor
            P_TC_first = a_TC/(a_s+a_TC+a_X);
            % Probability to bind Factor X as the second factor given
            % TC is already bound at scanning step i
            P_X_second = 1 - power(a_s/(a_s+a_X),n-i);
            % Probability to bind Factor X as the first factor
            P_X_first = a_X/(a_s+a_TC+a_X);
            % Probability to bind TC as the second factor given Factor
            % X is already bound at scanning step i
            P_TC_second = 1 - power(a_s/(a_s+a_TC),n-i);
            % Probability for binding both factors and the binding of
            % the first factor (be it TC or Factor X) happens after
            % scanning i steps
            P(i+1) = P_i_values*(P_TC_first*P_X_second+P_X_first*P_TC_second);
        end
        TC_X_binding_probability = sum(P);
    end

    function scanning_only_probability = scanning_only_probability(a_s, a_TC, a_X, n)
        scanning_only_probability = power(a_s/(a_s+a_TC+a_X),n);
    end

    function generation_id = generation_counter(gen_id)
        global generation
        if isempty(generation)
            generation_id = 1;
        else
            generation_id = gen_id+1;
        end
    end

    function model_fitness_tracking(best_model_fitness, gen_id, feasibility)
        global model_fitness_storage
        if isempty(model_fitness_storage)
            model_fitness_storage = zeros(G,2);
            model_fitness_storage(1,1) = best_model_fitness;
            model_fitness_storage(1,2) = feasibility;
        elseif (model_fitness_storage(gen_id-1,2)==0)&&(feasibility==1)
            model_fitness_storage(gen_id,1) = best_model_fitness;
            model_fitness_storage(gen_id,2) = feasibility;
        elseif (model_fitness_storage(gen_id-1,2)==1)&&(feasibility==0)
            model_fitness_storage(gen_id,:) = model_fitness_storage(gen_id-1,:);
        elseif model_fitness_storage(gen_id-1) < best_model_fitness
            model_fitness_storage(gen_id,:) = model_fitness_storage(gen_id-1,:);
        else
            model_fitness_storage(gen_id,1) = best_model_fitness;
            model_fitness_storage(gen_id,2) = feasibility;
        end
        disp(strcat('generation : ',num2str(gen_id),...
            '    model fitness: ', num2str(model_fitness_storage(gen_id,1))));
    end
end
