# Supplementary material for: Analysing GCN4 translational control in yeast by stochastic chemical kinetics modelling and simulation
Source: BMC Syst Biol. 2011 Aug 18;5:131. doi: 10.1186/1752-0509-5-131 (PMC3201031; doi:10.1186/1752-0509-5-131)
Supplement: Additional file 11 — Figure S2. The impacts of 5'-initiation rate and scanning rate on 5'-UTR translation under derepressing conditions. (A) For constant 60S subunit joining (30 nt/sec), translation elongation and termination rates (obtained from Gilchrist and Wagner, [15]), the average 5'-polysome sizes were calculated for different scanning rates (5, 15, 30, 100 nt/sec) under different 5'-initiation rates (from 5/344 to 100/344 s-1). The derepressing TC binding rate was predicted by the simplified model. GCN4 mRNA translation is simulated for 60 minutes, and the results are averaged over the time period of 10-60 min. Each point represents an average of 50 such replicates. And the error bars denote 1 standard deviation. Some error bars are too short to be seen. Data in C and D were averaged in the same way. (B) Average 5'-polysome size was plotted against the ratio aI/aS relative to its nominal value. Simulation results at scanning rate of 5 nt/sec from A were used. (C) uORF1 translation rate is calculated for different 5'-initiation rates at each scanning rate. (D) The probability that the 5'-end is unoccupied and available to receive an initiating ribosome is calculated for different 5'-initiation rates at different scanning rates. [file 1752-0509-5-131-S11.M]

% Copyright (C) 2008-2011 Tao You (e-mail: youtao80@gmail.com)
%
% This MATLAB programme enables parameterisation of Model 1 in the
% following publication
% Tao You, Ian Stansfield, M. Carmen Romano, Alistair J P Brown and George
% M Coghill(2011) Analysing GCN4 Translational Control in Yeast by
% Stochastic Chemical Kinetics Modelling and Simulation.
% 
% This programme was developed by Tao You, based on MATLAB R2007a. This
% programme is free software. The author of the programme (Tao You) retains
% ownership of the copyright. However, you can freely download, reuse,
% reprint, modify, distribute, and/or copy this programme, so long as the
% original author and source are cited. This software is distributed in the
% hope that it might be helpful to demonstrate the parameter optimisation
% of Model 1 in the paper, and may be useful for researchers to reproduce
% the in silico experiment as described in the paper, and might help people
% develop their own programmes. It comes with no guarantee that the
% programme could work in a different version of MATLAB. In addition, the
% author is not liable for any possible damage caused to the computer and
% so on by running this programme.

function Model_2_parameterisation()

% The parameterisation of Model 2 relies on an optimisation routine to
% minimise the Euclidian Distance between model predictions and
% experimental data, thereby finding the optimal parameter values to fit
% the data. In principle, you may choose any optimisation routine. Here, we
% use an evolutionary algorith with a stochastic ranking procedure,
% developed by Runarsson TP, as it is an efficient mechod to explore the
% multidimensional parametric space in this problem. This algorithm is
% described in the following publication
%
% Runarsson TP, Yao X (2005) Search biases in constrained evolutionary
% optimization. IEEE T Syst Man Cy C 35(2): 233-243.
%
% This algorithm is implemented in two files - "isres.m" and "srsort.c".
% Both "isres.m" and "srsort.c" are free software. According to Runarsson
% TP, you can redistribute them and/or modify them under the terms of the
% GNU General Public License as published by the Free Software Foundation;
% either version 2 of the License, or (at your option) any later version.
%
% These programmes are distributed in the hope that it will be useful, but
% WITHOUT ANY WARRANTY; without even the implied warranty of
% MERCHANTABILITY or FITNESS FOR A PARTICULAR PURPOSE. See the GNU General
% Public License for more details.
%
% To run "Model_2_parameterisation.m", you need to copy the three files
% ("Model_1_parameterisation.m", "isres.m" and "srsort.c") under the same
% folder. Find this folder in MATLAB. A mex file must be compiled for a C
% programme within MATLAB. To do this (at the first time), in the command
% line, run
% >> mex srsort.c
% In the command line, type in 
% >> Model_1_parameterisation
% to execute Model 1 parameterisation.
% This programme plots Figure 3 in the main text upon completion.

disp('****************************');
disp('* Model 2 parameterisation *');
disp('****************************');

% Experimental data from the following publication
% Grant CM, Miller PF, Hinnebusch AG (1994)
% Requirements for intercistronic distance and level of eukaryotic
% initiation factor 2 activity in reinitiation on GCN4 mRNA vary with the
% downstream cistron. Mol Cell Biol 14(4):2616-2628.
% n1 in the main text: intercistronic distance between uORF1 and uORF4
distance_uORF1_uORF4 = [32 200 230 273 346; 32 200 230 273 346];
% GCN4-lacZ activity for a construct with uORF1, uORF4 and GCN4
uORF1_uORF4 = [39 16 30 27 28; 140 190 190 89 67];
% GCN4-lacZ activity for a construct with only uORF1 and GCN4
uORF1_only = [160 570 690 600 720; 180 680 700 750 770];
% The percentage of ribosomes that reinitiated at uORF4. It is given by
% Equation 7 in the main text.
uORF4_reinitiation_rate_ratio_experiment = (uORF1_only - uORF1_uORF4)./uORF1_only;

% The following block invokes isres to optimise parameter values.
% mm: 'max' or 'min' (for maximization or minimization)
mm = 'min';
% lu: parameteric constraints (lower and upper bounds)
lu = [0 0; 10 10];
% lambda: population size (number of offspring) (100 to 200)
lambda = 200;
% G: maximum number of generations
G = 200;
% mu: parent number (mu/lambda usually 1/7)
mu = 30;
% pf: pressure on fitness in [0 0.5] try around 0.45
pf = 0.45;
% varphi: expected rate of convergence (usually 1)
varphi = 1;
[optimised_values, c1, EV] = isres(@Model_1_parameter_optimisation, mm, lu, lambda, G, mu, pf, varphi);

% The following block plots the optimised results on top of experimental
% data
a_s_values = 30*ones(2,5);
a_TC_values = repmat(optimised_values(1:2)',1,5);
reinitiation_rate_ratio_simluation(a_s_values, a_TC_values, ...
    distance_uORF1_uORF4);

% Display the optimal parameter values and the generation at which they are
% found
disp(strcat('a_TC = ',num2str(optimised_values(1:2)),'    EV = ',num2str(EV)));
size(optimised_values),
size(EV),
% Store the optimal parameter values and the generation at which they are
% found in a tab-delimited file named "reinitiation.txt".
dlmwrite('optimal_parameter_values.txt', [optimised_values EV],...
    'delimiter', '\t', 'precision', 20, 'newline', 'pc');

    function [model_fitness, g] = Model_1_parameter_optimisation(parameters)
        global generation
        generation = generation_counter(generation);
        model_fitness_temp = zeros(lambda,1);
        feasibility_of_current_population = zeros(lambda,1);
        model_fitness = zeros(size(parameters,1),1);
        g = zeros(size(parameters,1),1);
        for iter = 1:size(parameters,1)
            a_s_value = 30.*ones(2,5);
            a_TC_value = [parameters(iter,1).*ones(1,5); parameters(iter,2).*ones(1,5)];
            % Estimate the reinitiation rate ratios between constructs
            % containing only GCN4, and ones with only uORF1 and GCN4
            uORF4_reinitiation_estimation = ones(size(distance_uORF1_uORF4))...
                - power(a_s_value./(a_s_value+a_TC_value),distance_uORF1_uORF4);
            % Residuals of the probability of reinitation (experimental
            % observations vs. simulations)
            Error = uORF4_reinitiation_estimation - uORF4_reinitiation_rate_ratio_experiment;
            model_fitness(iter,1) = sqrt(sum(Error(1,:).^2)+sum(Error(2,:).^2));
            g(iter,1) = parameters(iter,2) - parameters(iter,1);
            
            % model fitness and feasibility
            model_fitness_temp(iter) = model_fitness(iter,1);
            if (sum(g(iter,:)>=0)==0)
                feasibility_of_current_population(iter) = 1;
            end
        end
        
        global model_fitness_storage
        % If there is at least one feasible solution
        if sum(feasibility_of_current_population)>0
            best_model_fitness = min(model_fitness_temp(feasibility_of_current_population==1));
            feasibility = 1;
        % If there is no feasible solution
        else
            best_model_fitness = min(model_fitness_temp);
            feasibility = 0;
        end
        model_fitness_tracking(best_model_fitness, generation, feasibility)
        dlmwrite('model_fitness_storage.txt', model_fitness_storage, 'delimiter', '\t', 'precision', 20, 'newline', 'pc');
        if generation == 50
            dlmwrite('parameters_50.txt', parameters, 'delimiter', '\t', 'precision', 20, 'newline', 'pc');
        end
        if generation == 100
            dlmwrite('parameters_100.txt', parameters, 'delimiter', '\t', 'precision', 20, 'newline', 'pc');
        end
        if generation == 150
            dlmwrite('parameters_150.txt', parameters, 'delimiter', '\t', 'precision', 20, 'newline', 'pc');
        end
        if generation >= G
            generation = [];
            dlmwrite(strcat('parameters_',num2str(G),'.txt'), parameters, 'delimiter', '\t', 'precision', 20, 'newline', 'pc');
            model_fitness_storage = [];
        end
    end

    function reinitiation_rate_ratio_simluation(values_of_a_s, values_of_a_TC,...
            distance_1)
        % Estimate the reinitiation rate ratios between constructs
        % containing only GCN4, and ones with only uORF1 and GCN4
        uORF4_reinitiation_estimation = ones(size(distance_uORF1_uORF4))...
            - power(values_of_a_s./(values_of_a_s+values_of_a_TC),distance_1);
        % Residuals of the probability of reinitation (experimental
        % observations vs. simulations)
        Error = uORF4_reinitiation_estimation - uORF4_reinitiation_rate_ratio_experiment;
        model_fitness = sqrt(sum(Error(1,:).^2)+sum(Error(2,:).^2));
        disp('P1 (Model 2 predictions) = ');
        disp(uORF4_reinitiation_estimation);
        disp('model_fitness = GCN4_model_fitness + uORF4_model_fitness');
        disp(model_fitness);
        
        % Black and white plot
        % uORF4 reinitiation plot
        subplot(1,2,1);plot(distance_uORF1_uORF4(1,:), uORF4_reinitiation_rate_ratio_experiment(1,:)*100,...
            'ks','LineWidth',2,'MarkerEdgeColor','k','MarkerFaceColor','k');
        hold on;
        subplot(1,2,1);plot(distance_uORF1_uORF4(1,:), uORF4_reinitiation_rate_ratio_experiment(2,:)*100,...
            'ks','LineWidth',2,'MarkerEdgeColor','k','MarkerFaceColor','white');
        hold on;
        subplot(1,2,1);plot(distance_uORF1_uORF4(1,:), uORF4_reinitiation_estimation(1,:)*100,...
            'k^', 'LineWidth',2,'MarkerEdgeColor','k','MarkerFaceColor','k');
        hold on;
        subplot(1,2,1);plot(distance_uORF1_uORF4(1,:), uORF4_reinitiation_estimation(2,:)*100,...
            'k^', 'LineWidth',2,'MarkerEdgeColor','black','MarkerFaceColor','white','LineWidth',2);
        hold on;
        legend('R experimental result','DR experimental result',...
            'R model prediction','DR model prediction','Location','SouthEast');
        % plot the markers on top of the experimental data
        subplot(1,2,1);plot(distance_uORF1_uORF4(1,:), uORF4_reinitiation_rate_ratio_experiment(1,:)*100,...
            '--ks','LineWidth',2,'MarkerEdgeColor','k','MarkerFaceColor','k');
        hold on;
        subplot(1,2,1);plot(distance_uORF1_uORF4(1,:), uORF4_reinitiation_rate_ratio_experiment(2,:)*100,...
            '--ks','LineWidth',2,...
            'MarkerEdgeColor','k',...
            'MarkerFaceColor','white');
        hold on;
        sL = 1:346;
        EPR = zeros(size(sL));
        for j = 1:size(sL,1)
            for k = 1:size(sL,2)
                EPR(j,k) = ...
                    1 - power(values_of_a_s(1,1)/(values_of_a_s(1,1)+values_of_a_TC(1,1)),...
                    sL(j,k));
            end
        end
        subplot(1,2,1);plot(sL, EPR*100, 'black', 'LineWidth', 2);
        hold on;
        for j = 1:size(sL,1)
            for k = 1:size(sL,2)
                EPR(j,k) = ...
                    1 - power(values_of_a_s(2,1)/(values_of_a_s(2,1)+values_of_a_TC(2,1)),...
                    sL(j,k));
            end
        end
        subplot(1,2,1);plot(sL, EPR*100, 'black', 'LineWidth', 2);
        hold on;
        % Plot the markers on top of the predicted curves
        subplot(1,2,1);plot(distance_uORF1_uORF4(1,:), uORF4_reinitiation_estimation(1,:)*100,...
            'k^','LineWidth',2,'MarkerEdgeColor','k','MarkerFaceColor','k');
        hold on;
        subplot(1,2,1);plot(distance_uORF1_uORF4(1,:), uORF4_reinitiation_estimation(2,:)*100,...
            'k^','LineWidth',2,'MarkerEdgeColor','k','MarkerFaceColor','white');
        subplot(1,2,1);ylim([0 100]);
        subplot(1,2,1);xlabel('n1 (nt)');
        subplot(1,2,1);ylabel('reinitiation at uORF4 (%)');
        subplot(1,2,1);title('uORF1-uORF4-GCN4');
        
    end

    function generation_id = generation_counter(gen_id)
        global generation
        if isempty(generation)
            generation_id = 1;
        else
            generation_id = gen_id+1;
        end
    end

    function model_fitness_tracking(best_model_fitness, gen_id, feasibility)
        global model_fitness_storage
        if isempty(model_fitness_storage)
            model_fitness_storage = zeros(G,2);
            model_fitness_storage(1,1) = best_model_fitness;
            model_fitness_storage(1,2) = feasibility;
        elseif (model_fitness_storage(gen_id-1,2)==0)&&(feasibility==1)
            model_fitness_storage(gen_id,1) = best_model_fitness;
            model_fitness_storage(gen_id,2) = feasibility;
        elseif (model_fitness_storage(gen_id-1,2)==1)&&(feasibility==0)
            model_fitness_storage(gen_id,:) = model_fitness_storage(gen_id-1,:);
        elseif model_fitness_storage(gen_id-1) < best_model_fitness
            model_fitness_storage(gen_id,:) = model_fitness_storage(gen_id-1,:);
        else
            model_fitness_storage(gen_id,1) = best_model_fitness;
            model_fitness_storage(gen_id,2) = feasibility;
        end
        disp(strcat('generation : ',num2str(gen_id),...
            '    model fitness: ', num2str(model_fitness_storage(gen_id,1))));
    end
end
